# Supplementary material for: Design of New Benzo[h]chromene Derivatives: Antitumor Activities and Structure-Activity Relationships of the 2,3-Positions and Fused Rings at the 2,3-Positions
Source: Molecules. 2017 Mar 18;22(3):479. doi: 10.3390/molecules22030479 (PMC6155235; doi:10.3390/molecules22030479)
Supplement: Supplementary file 1 [file molecules-22-00479-s001.zip]

Archive with 23 entries (22 files):
- molecules-178589-supplementary/
- molecules-178589-supplementary/13C NMR of compound 16 (1).pdf
- molecules-178589-supplementary/13C NMR of compound 19c.pdf
- molecules-178589-supplementary/13C NMR of compound 19d.pdf
- molecules-178589-supplementary/13C NMR of compound 19e.pdf
- molecules-178589-supplementary/13C NMR of compound 4.pdf
- molecules-178589-supplementary/13C NMR of compound 6.pdf
- molecules-178589-supplementary/13C NMR of compound 7.pdf
- molecules-178589-supplementary/13C NMR of compound 8b.pdf
- molecules-178589-supplementary/13C NMR of compound 9.pdf
- molecules-178589-supplementary/1H NMR + D2O of compound 4.pdf
- molecules-178589-supplementary/1H NMR 8-4 ppm + D2O of compound 6.pdf
- molecules-178589-supplementary/1H NMR 8-4 ppm of compound 4.pdf
- molecules-178589-supplementary/1H NMR 8-4 ppm of compound 6.pdf
- molecules-178589-supplementary/1H NMR 8-4 ppm of compound 7.pdf
- molecules-178589-supplementary/1H NMR 8-4 ppm of compound 8b.pdf
- molecules-178589-supplementary/1H NMR of compound 16.pdf
- molecules-178589-supplementary/1H NMR of compound 19c.pdf
- molecules-178589-supplementary/1H NMR of compound 19d.pdf
- molecules-178589-supplementary/1H NMR of compound 19e.pdf
- molecules-178589-supplementary/1H NMR of compound 7 .pdf
- molecules-178589-supplementary/1H NMR of compound 8b.pdf
- molecules-178589-supplementary/1H NMR of compound 9.pdf
